# Supplementary material for: Polydatin Attenuates Intra-Uterine Growth Retardation-Induced Liver Injury and Mitochondrial Dysfunction in Weanling Piglets by Improving Energy Metabolism and Redox Balance
Source: Antioxidants (Basel). 2022 Mar 30;11(4):666. doi: 10.3390/antiox11040666 (PMC9028342; doi:10.3390/antiox11040666)
Supplement: Supplementary file 1 [file antioxidants-11-00666-s001.zip]

Archive with 1 entries (1 files):
- antioxidants-1611260-supplementary.pdf
